# Supplementary material for: Classifying the unclassifiable—a Delphi study to reach consensus on the fibrotic nature of diseases
Source: QJM. 2023 Apr 2;116(6):429–35. doi: 10.1093/qjmed/hcad050 (PMC10250078; doi:10.1093/qjmed/hcad050)
Supplement: hcad050_Supplementary_Data [file hcad050_supplementary_data.zip]

Archive with 3 entries (2 files):
- hcad050_Supplementary_Data/
- hcad050_Supplementary_Data/Supplementary file 1.xlsx
- hcad050_Supplementary_Data/Supplementary file 2.pdf
