# Supplementary material for: Classifying the unclassifiable—a Delphi study to reach consensus on the fibrotic nature of diseases
Source: QJM. 2023 Apr 2;116(6):429–35. doi: 10.1093/qjmed/hcad050 (PMC10250078; doi:10.1093/qjmed/hcad050)
Supplement: hcad050_Supplementary_Data [file hcad050_supplementary_data.zip › hcad050_Supplementary_Data/Supplementary file 1.xlsx]

## Sheet: Circulatory
Region	Disease	Classification	RoundClassified
Circulatory	African endomyocardial fibrosis	Fibrotic	1
Circulatory	Aortic (valve) stenosis	Fibrotic	1
Circulatory	Aortic (valve) stenosis with insufficiency	Fibrotic	1
Circulatory	Aortic valve fibrosis	Fibrotic	1
Circulatory	Atherosclerosis of aorta	Fibrotic	1
Circulatory	Atherosclerosis of arteries of the extremities	Fibrotic	1
Circulatory	Cardiac cirrhosis	Fibrotic	1
Circulatory	Chagas disease-induced myocardial fibrosis	Fibrotic	1
Circulatory	Fibrosis of cardiac pacemaker electrode	Fibrotic	1
Circulatory	Fibrosis of lymph node	Fibrotic	1
Circulatory	Hodgkins lymphoma	Fibrotic	1
Circulatory	Hypertension	Fibrotic	1
Circulatory	Hypertension associated cardiac fibrosis	Fibrotic	1
Circulatory	Mitral sub-valve apparatus fibrosis	Fibrotic	1
Circulatory	Nonrheumatic mitral (valve) stenosis	Fibrotic	1
Circulatory	Pericardial fibrosis	Fibrotic	1
Circulatory	Perivascular fibrosis	Fibrotic	1
Circulatory	Post-myocardial infarction	Fibrotic	1
Circulatory	Primary endomyocardial fibrosis	Fibrotic	1
Circulatory	Replacement fibrosis	Fibrotic	1
Circulatory	Resistant hypertension	Fibrotic	1
Circulatory	Restrictive cardiomyopathy with endomyocardial fibrosis	Fibrotic	1
Circulatory	Septal fibrosis	Fibrotic	1
Circulatory	Tropical endomyocardial fibrosis	Fibrotic	1
Circulatory	Paroxysmal tachycardia	Not fibrotic or associated	1
Circulatory	Supraventricular tachycardia	Not fibrotic or associated	1
Circulatory	Ventricular tachycardia	Not fibrotic or associated	1
Circulatory	Behcet's disease	Fibrotic	2
Circulatory	Carcinoid heart disease	Fibrotic	2
Circulatory	Chronic myeloid leukaemia	Fibrotic	2
Circulatory	Deep venous thrombosis	Fibrotic	2
Circulatory	Mitral (valve) insufficiency	Fibrotic	2
Circulatory	POEMS syndrome	Fibrotic	2
Circulatory	Reentry ventricular arrhythmia	Fibrotic	2
Circulatory	Mitral (valve) prolapse	Fibrotic	3
Circulatory	Aortic (valve) insufficiency	Unclassified
Circulatory	Obstructive hypertrophic cardiomyopathy	Unclassified
Circulatory	Restenosis	Unclassified
Circulatory	Vasculitis	Unclassified

## Sheet: Fibrotic diseases per consensus
Region	Disease	Classification	RoundClassified
Circulatory	African endomyocardial fibrosis	Fibrotic	1
Circulatory	Aortic (valve) stenosis	Fibrotic	1
Circulatory	Aortic (valve) stenosis with insufficiency	Fibrotic	1
Circulatory	Aortic valve fibrosis	Fibrotic	1
Circulatory	Atherosclerosis of aorta	Fibrotic	1
Circulatory	Atherosclerosis of arteries of the extremities	Fibrotic	1
Circulatory	Cardiac cirrhosis	Fibrotic	1
Circulatory	Chagas disease-induced myocardial fibrosis	Fibrotic	1
Circulatory	Fibrosis of cardiac pacemaker electrode	Fibrotic	1
Circulatory	Fibrosis of lymph node	Fibrotic	1
Circulatory	Hodgkins lymphoma	Fibrotic	1
Circulatory	Hypertension	Fibrotic	1
Circulatory	Hypertension associated cardiac fibrosis	Fibrotic	1
Circulatory	Mitral sub-valve apparatus fibrosis	Fibrotic	1
Circulatory	Nonrheumatic mitral (valve) stenosis	Fibrotic	1
Circulatory	Pericardial fibrosis	Fibrotic	1
Circulatory	Perivascular fibrosis	Fibrotic	1
Circulatory	Post-myocardial infarction	Fibrotic	1
Circulatory	Primary endomyocardial fibrosis	Fibrotic	1
Circulatory	Replacement fibrosis	Fibrotic	1
Circulatory	Resistant hypertension	Fibrotic	1
Circulatory	Restrictive cardiomyopathy with endomyocardial fibrosis	Fibrotic	1
Circulatory	Septal fibrosis	Fibrotic	1
Circulatory	Tropical endomyocardial fibrosis	Fibrotic	1
Circulatory	Behcet's disease	Fibrotic	2
Circulatory	Carcinoid heart disease	Fibrotic	2
Circulatory	Chronic myeloid leukaemia	Fibrotic	2
Circulatory	Deep venous thrombosis	Fibrotic	2
Circulatory	Mitral (valve) insufficiency	Fibrotic	2
Circulatory	POEMS syndrome	Fibrotic	2
Circulatory	Reentry ventricular arrhythmia	Fibrotic	2
Circulatory	Mitral (valve) prolapse	Fibrotic	3
Digestive	Portal fibrosis	Fibrotic	1
Digestive	Alcoholic and nonalcoholic liver fibrosis	Fibrotic	1
Digestive	Alcoholic fibrosis of liver	Fibrotic	1
Digestive	Alcoholic liver disease	Fibrotic	1
Digestive	Bile duct obstruction/ ascending cholangitis	Fibrotic	1
Digestive	Biliary cirrhosis (including Clonorchiasis with biliary cirrhosis)	Fibrotic	1
Digestive	Bridging fibrosis	Fibrotic	1
Digestive	Bronze cirrhosis	Fibrotic	1
Digestive	Cholangiolitic cirrhosis	Fibrotic	1
Digestive	Cholestatic liver disease	Fibrotic	1
Digestive	Chronic hepatitis C	Fibrotic	1
Digestive	Chron's disease	Fibrotic	1
Digestive	Cirrhosis secondary to cholestasis	Fibrotic	1
Digestive	Congenital hepatic fibrosis	Fibrotic	1
Digestive	Cryptogenic cirrhosis	Fibrotic	1
Digestive	Decompensated cirrhosis of liver	Fibrotic	1
Digestive	Drug-induced hepatic cirrhosis	Fibrotic	1
Digestive	Fatty portal cirrhosis	Fibrotic	1
Digestive	Fibrosis of appendix	Fibrotic	1
Digestive	Fibrosis of bile duct	Fibrotic	1
Digestive	Fibrosis of pancreas	Fibrotic	1
Digestive	Florid cirrhosis	Fibrotic	1
Digestive	Glissonian cirrhosis	Fibrotic	1
Digestive	Hanot's cirrhosis	Fibrotic	1
Digestive	Hepatic cirrhosis	Fibrotic	1
Digestive	Hepatic fibrosis with hepatic sclerosis	Fibrotic	1
Digestive	Hepatic sclerosis	Fibrotic	1
Digestive	Hepatitis C induced liver fibrosis	Fibrotic	1
Digestive	Idiopathic copper associated cirrhosis of liver	Fibrotic	1
Digestive	Indian childhood cirrhosis	Fibrotic	1
Digestive	Infectious cirrhosis	Fibrotic	1
Digestive	Inflammatory bowel disease	Fibrotic	1
Digestive	Intestinal fibrosis	Fibrotic	1
Digestive	Intestinal stricture	Fibrotic	1
Digestive	Laennec's cirrhosis	Fibrotic	1
Digestive	Liver fibrosis	Fibrotic	1
Digestive	Mesentery fibrosis	Fibrotic	1
Digestive	Mixed portal cirrhosis	Fibrotic	1
Digestive	Multilobular cirrhosis	Fibrotic	1
Digestive	Multinodular cirrhosis	Fibrotic	1
Digestive	Nephronophthisis hepatic fibrosis syndrome	Fibrotic	1
Digestive	Non-Alcoholic fatty liver disease	Fibrotic	1
Digestive	North American Indian childhood cirrhosis	Fibrotic	1
Digestive	Nutritional cirrhosis	Fibrotic	1
Digestive	Obstructive biliary cirrhosis	Fibrotic	1
Digestive	Pancreatic cirrhosis	Fibrotic	1
Digestive	Pancreatitis	Fibrotic	1
Digestive	Parasite-induced liver fibrosis (Schistosomiasis)	Fibrotic	1
Digestive	Parasitic cirrhosis	Fibrotic	1
Digestive	Pericellular fibrosis of congenital syphilis	Fibrotic	1
Digestive	Periportal fibrosis	Fibrotic	1
Digestive	Portal cirrhosis	Fibrotic	1
Digestive	Posthepatitic cirrhosis	Fibrotic	1
Digestive	Post-necrotic cirrhosis	Fibrotic	1
Digestive	Primary biliary cirrhosis	Fibrotic	1
Digestive	Sclerosing encapsulating peritonitis	Fibrotic	1
Digestive	Secondary biliary cirrhosis	Fibrotic	1
Digestive	Septal fibrosis of liver	Fibrotic	1
Digestive	Splenic fibrosis	Fibrotic	1
Digestive	Steatohepatitis	Fibrotic	1
Digestive	Stricturing Chron's diseases	Fibrotic	1
Digestive	Toxic liver disease	Fibrotic	1
Digestive	Toxic liver disease with fibrosis	Fibrotic	1
Digestive	Toxic liver disease with fibrosis and cirrhosis	Fibrotic	1
Digestive	Toxic portal cirrhosis	Fibrotic	1
Digestive	Ulcerative (chronic) enterocolitis	Fibrotic	1
Digestive	Ulcerative (chronic) ileocolitis	Fibrotic	1
Digestive	Ulcerative (chronic) proctitis	Fibrotic	1
Digestive	Ulcerative (chronic) rectosigmoiditis	Fibrotic	1
Digestive	Diverticulitis	Fibrotic	2
Digestive	Microscopic colitis	Fibrotic	2
Digestive	Mucosal proctocolitis	Fibrotic	2
Digestive	Pigment cirrhosis	Fibrotic	2
Digestive	Pipestem fibrosis	Fibrotic	2
Digestive	Pipestem portal cirrhosis	Fibrotic	2
Digestive	Syphilitic cirrhosis	Fibrotic	2
Digestive	Zooparasitic portal cirrhosis	Fibrotic	2
Digestive	Symmer pipe-stem fibrosis	Fibrotic	3
Nervous	Anterior capsule fibrosis	Fibrotic	1
Nervous	Congenital fibrosis of extraocular muscles	Fibrotic	1
Nervous	Congenital fibrosis of inferior rectus muscle	Fibrotic	1
Nervous	Macular subretinal fibrosis	Fibrotic	1
Nervous	Orbital fibrosis	Fibrotic	1
Nervous	Anterior chamber fibrosis	Fibrotic	1
Respiratory	Oral submucousal fibrosis	Fibrotic	1
Respiratory	Asbestosis	Fibrotic	1
Respiratory	Atrophic fibrosis of lung	Fibrotic	1
Respiratory	Bauxite fibrosis	Fibrotic	1
Respiratory	Chronic hypersensitivity pneumonitis	Fibrotic	1
Respiratory	Cirrhosis of lung	Fibrotic	1
Respiratory	Coal workers' pneumoconiosis	Fibrotic	1
Respiratory	Combined pulmonary fibrosis and emphysema syndrome	Fibrotic	1
Respiratory	Cryptogenic fibrosing pleuritis	Fibrotic	1
Respiratory	Familial pulmonary fibrosis	Fibrotic	1
Respiratory	Graphite pneumoconiosis	Fibrotic	1
Respiratory	Idiopathic pulmonary fibrosis	Fibrotic	1
Respiratory	Interstitial pulmonary fibrosis of prematurity	Fibrotic	1
Respiratory	Massive fibrosis	Fibrotic	1
Respiratory	Non-specific interstitial pneumonitis	Fibrotic	1
Respiratory	Obliterative fibrosis	Fibrotic	1
Respiratory	Perialveolar fibrosis of lung	Fibrotic	1
Respiratory	Peribronchial fibrosis of lung	Fibrotic	1
Respiratory	Pleural fibrosis	Fibrotic	1
Respiratory	Pleural fibrosis post infection	Fibrotic	1
Respiratory	Pleuroparenchymal fibroelastosis	Fibrotic	1
Respiratory	Pleuropulmonary fibrosis	Fibrotic	1
Respiratory	Pulmonary fibrosis	Fibrotic	1
Respiratory	Pulmonary fibrosis induced by drug	Fibrotic	1
Respiratory	Pulmonary fibrosis induced by radiation	Fibrotic	1
Respiratory	Rheumatoid arthritis usual interstitial pneumonia	Fibrotic	1
Respiratory	Scleroderma associated interstitial lung disease	Fibrotic	1
Respiratory	Siderosis	Fibrotic	1
Respiratory	Silicosis	Fibrotic	1
Respiratory	Tuberculosis fibrosis	Fibrotic	1
Respiratory	Unclassifiable interstitial lung disease	Fibrotic	1
Respiratory	Idiopathic subglottic stenosis	Fibrotic	2
Respiratory	Acute hypersensitivity pneumonitis	Fibrotic	2
Respiratory	Acute interstitial pneumonia	Fibrotic	2
Respiratory	Alveolitis	Fibrotic	2
Respiratory	Chronic diffuse ILD	Fibrotic	2
Respiratory	Cryptogenic organising pneumonia	Fibrotic	2
Respiratory	Desquamative interstitial pneumonia	Fibrotic	2
Respiratory	Eosinophilic pneumonias	Fibrotic	2
Respiratory	GLILD	Fibrotic	2
Respiratory	LAM	Fibrotic	2
Respiratory	Lymphocytic interstitial pneumonia	Fibrotic	2
Respiratory	MCTD ILD	Fibrotic	2
Respiratory	Panlobular emphysema	Fibrotic	2
Respiratory	Post-covid ILD	Fibrotic	2
Respiratory	Pulmonary emphysema	Fibrotic	2
Respiratory	Pulmonary Langerhans cell histiocytosis	Fibrotic	2
Respiratory	Respiratory bronchiolitis interstitial lung disease	Fibrotic	2
Respiratory	Stannosis	Fibrotic	3
STB	CREST syndrome	Fibrotic	1
STB	Dupytren's disease (Palmar fascial fibromatosis)	Fibrotic	1
STB	Fibrosis of skin	Fibrotic	1
STB	Fibrosis of subcutaneous tissue	Fibrotic	1
STB	Focal fibrosis	Fibrotic	1
STB	Injection site fibrosis	Fibrotic	1
STB	Localised scleroderma	Fibrotic	1
STB	Nodular fibrosis	Fibrotic	1
STB	Myelofibrosis	Fibrotic	1
STB	Rheumatoid arthritis	Fibrotic	1
STB	Adhesive capsulitis of shoulder	Fibrotic	1
STB	Athrofibrosis	Fibrotic	1
STB	Dermatopolymyositis	Fibrotic	2
STB	Diffuse (eosinophilic) fasciitis	Fibrotic	2
STB	Scleredema adultorum	Fibrotic	2
STB	Scleromyxedema (Arndt-Gottran disease, Sclerodermoid lichen myxedematosus)	Fibrotic	2
STB	Systemic lupus erythematosus	Fibrotic	2
STB	Congenital neutropenia, bone marrow fibrosis, nephromegaly syndrome	Fibrotic	2
STB	Anthropathy in neoplastic disease	Fibrotic	2
STB	Haemophilic arthropathy	Fibrotic	2
Systemic	Idiopathic retroperitoneal fibrosis	Fibrotic	1
Systemic	Peritoneal fibrosis	Fibrotic	1
Systemic	Peritoneal sclerosis	Fibrotic	1
Systemic	Retroperitoneal fibrosis	Fibrotic	1
Systemic	Malignant retroperitoneal fibrosis	Fibrotic	1
Systemic	Progressive neuronal degeneration with liver cirrhosis	Fibrotic	1
Systemic	Fibrotic adhesive otitis media	Fibrotic	1
Systemic	Graft versus host disease	Fibrotic	1
Systemic	Classical histoplasmosis mediastinal fibrosis	Fibrotic	1
Systemic	Fibrosis of mediastinum	Fibrotic	1
Systemic	Sarcoidosis	Fibrotic	1
Systemic	Carcinoma with productive fibrosis	Fibrotic	1
Systemic	COACH syndrome	Fibrotic	1
Systemic	Gadolinium-associated systemic fibrosis	Fibrotic	1
Systemic	Hermansky pudlak syndrome	Fibrotic	1
Systemic	Hyalinized fibrosis	Fibrotic	1
Systemic	Hypermanganesemia with dystonia, polycythemia and cirrhosis	Fibrotic	1
Systemic	Hypoxia-associated cirrhosis	Fibrotic	1
Systemic	Idiopathic hilar fibrosis	Fibrotic	1
Systemic	Internal prosthetic device causing fibrosis	Fibrotic	1
Systemic	Mediastinal radiation fibrosis	Fibrotic	1
Systemic	Multifocal fibrosclerosis	Fibrotic	1
Systemic	Multifocal fibrosis	Fibrotic	1
Systemic	Nephrogenic systemic fibrosis	Fibrotic	1
Systemic	POIKTMP syndrome (Poikiloderma, tendon contractures, myopathy, pulmonary fibrosis)	Fibrotic	1
Systemic	Radiation injury with fibrosis (Irradiation fibrosis)	Fibrotic	1
Systemic	Sicca syndrome (Sjogren)	Fibrotic	1
Systemic	Systemic amyloidosis fibrosis	Fibrotic	1
Systemic	Systemic sclerosis	Fibrotic	1
Systemic	Implant fibrosis (resulting due to device insertion)	Fibrotic	1
Systemic	Congenital fibrosis syndrome	Fibrotic	1
Systemic	Diabetes mellitus	Fibrotic	2
Systemic	Dyskeratosis Congenita	Fibrotic	2
Systemic	Cystic fibrosis	Fibrotic	2
Systemic	IgG4 related disease	Fibrotic	2
Systemic	Progeroid disorders	Fibrotic	3
Urinary	Aristolochic acid nephropathy	Fibrotic	1
Urinary	Bladder fibrosis	Fibrotic	1
Urinary	Chronic kidney disease, stage 5	Fibrotic	1
Urinary	Diabetic and hypertensive nephropathy	Fibrotic	1
Urinary	Fibrosis of external urethral sphincter	Fibrotic	1
Urinary	Fibrosis of urinary bladder	Fibrotic	1
Urinary	Glomerular fibrosis	Fibrotic	1
Urinary	Hydronephrosis	Fibrotic	1
Urinary	Inflammatory/ autoimmune-induced kidney fibrosis	Fibrotic	1
Urinary	Panmural fibrosis of bladder	Fibrotic	1
Urinary	Renal fibrosis	Fibrotic	1
Urinary	Renal interstitial fibrosis	Fibrotic	1
Urinary	Renal tract fibrosis	Fibrotic	1
Urinary	Urinary tract obstruction-induced kidney fibrosis	Fibrotic	1
Urinary	Chronic kidney disease stage 4	Fibrotic	1
Urinary	Chronic kidney disease, stage 3	Fibrotic	1
Urinary	Glomerulonephritis	Fibrotic	2
Urinary	Polycystic kidney disease	Fibrotic	2
Urinary	Urethral stricture	Fibrotic	2

## Sheet: Digestive
Region	Disease	Classification	RoundClassified
Digestive	Portal fibrosis	Fibrotic	1
Digestive	Alcoholic and nonalcoholic liver fibrosis	Fibrotic	1
Digestive	Alcoholic fibrosis of liver	Fibrotic	1
Digestive	Alcoholic liver disease	Fibrotic	1
Digestive	Bile duct obstruction/ ascending cholangitis	Fibrotic	1
Digestive	Biliary cirrhosis (including Clonorchiasis with biliary cirrhosis)	Fibrotic	1
Digestive	Bridging fibrosis	Fibrotic	1
Digestive	Bronze cirrhosis	Fibrotic	1
Digestive	Cholangiolitic cirrhosis	Fibrotic	1
Digestive	Cholestatic liver disease	Fibrotic	1
Digestive	Chronic hepatitis C	Fibrotic	1
Digestive	Chron's disease	Fibrotic	1
Digestive	Cirrhosis secondary to cholestasis	Fibrotic	1
Digestive	Congenital hepatic fibrosis	Fibrotic	1
Digestive	Cryptogenic cirrhosis	Fibrotic	1
Digestive	Decompensated cirrhosis of liver	Fibrotic	1
Digestive	Drug-induced hepatic cirrhosis	Fibrotic	1
Digestive	Fatty portal cirrhosis	Fibrotic	1
Digestive	Fibrosis of appendix	Fibrotic	1
Digestive	Fibrosis of bile duct	Fibrotic	1
Digestive	Fibrosis of pancreas	Fibrotic	1
Digestive	Florid cirrhosis	Fibrotic	1
Digestive	Glissonian cirrhosis	Fibrotic	1
Digestive	Hanot's cirrhosis	Fibrotic	1
Digestive	Hepatic cirrhosis	Fibrotic	1
Digestive	Hepatic fibrosis with hepatic sclerosis	Fibrotic	1
Digestive	Hepatic sclerosis	Fibrotic	1
Digestive	Hepatitis C induced liver fibrosis	Fibrotic	1
Digestive	Idiopathic copper associated cirrhosis of liver	Fibrotic	1
Digestive	Indian childhood cirrhosis	Fibrotic	1
Digestive	Infectious cirrhosis	Fibrotic	1
Digestive	Inflammatory bowel disease	Fibrotic	1
Digestive	Intestinal fibrosis	Fibrotic	1
Digestive	Intestinal stricture	Fibrotic	1
Digestive	Laennec's cirrhosis	Fibrotic	1
Digestive	Liver fibrosis	Fibrotic	1
Digestive	Mesentery fibrosis	Fibrotic	1
Digestive	Mixed portal cirrhosis	Fibrotic	1
Digestive	Multilobular cirrhosis	Fibrotic	1
Digestive	Multinodular cirrhosis	Fibrotic	1
Digestive	Nephronophthisis hepatic fibrosis syndrome	Fibrotic	1
Digestive	Non-Alcoholic fatty liver disease	Fibrotic	1
Digestive	North American Indian childhood cirrhosis	Fibrotic	1
Digestive	Nutritional cirrhosis	Fibrotic	1
Digestive	Obstructive biliary cirrhosis	Fibrotic	1
Digestive	Pancreatic cirrhosis	Fibrotic	1
Digestive	Pancreatitis	Fibrotic	1
Digestive	Parasite-induced liver fibrosis (Schistosomiasis)	Fibrotic	1
Digestive	Parasitic cirrhosis	Fibrotic	1
Digestive	Pericellular fibrosis of congenital syphilis	Fibrotic	1
Digestive	Periportal fibrosis	Fibrotic	1
Digestive	Portal cirrhosis	Fibrotic	1
Digestive	Posthepatitic cirrhosis	Fibrotic	1
Digestive	Post-necrotic cirrhosis	Fibrotic	1
Digestive	Primary biliary cirrhosis	Fibrotic	1
Digestive	Sclerosing encapsulating peritonitis	Fibrotic	1
Digestive	Secondary biliary cirrhosis	Fibrotic	1
Digestive	Septal fibrosis of liver	Fibrotic	1
Digestive	Splenic fibrosis	Fibrotic	1
Digestive	Steatohepatitis	Fibrotic	1
Digestive	Stricturing Chron's diseases	Fibrotic	1
Digestive	Toxic liver disease	Fibrotic	1
Digestive	Toxic liver disease with fibrosis	Fibrotic	1
Digestive	Toxic liver disease with fibrosis and cirrhosis	Fibrotic	1
Digestive	Toxic portal cirrhosis	Fibrotic	1
Digestive	Ulcerative (chronic) enterocolitis	Fibrotic	1
Digestive	Ulcerative (chronic) ileocolitis	Fibrotic	1
Digestive	Ulcerative (chronic) proctitis	Fibrotic	1
Digestive	Ulcerative (chronic) rectosigmoiditis	Fibrotic	1
Digestive	Pseudopolyposis of colon	Not fibrotic or associated	1
Digestive	Diverticulitis	Fibrotic	2
Digestive	Microscopic colitis	Fibrotic	2
Digestive	Mucosal proctocolitis	Fibrotic	2
Digestive	Pigment cirrhosis	Fibrotic	2
Digestive	Pipestem fibrosis	Fibrotic	2
Digestive	Pipestem portal cirrhosis	Fibrotic	2
Digestive	Syphilitic cirrhosis	Fibrotic	2
Digestive	Zooparasitic portal cirrhosis	Fibrotic	2
Digestive	Liver cell carcinoma	Associated	3
Digestive	Symmer pipe-stem fibrosis	Fibrotic	3
Digestive	Portal hypertension	Unclassified
Digestive	Stenosis of anus and rectum	Unclassified

## Sheet: Nervous
Region	Disease	Classification	RoundClassified
Nervous	Anterior capsule fibrosis	Fibrotic	1
Nervous	Congenital fibrosis of extraocular muscles	Fibrotic	1
Nervous	Congenital fibrosis of inferior rectus muscle	Fibrotic	1
Nervous	Macular subretinal fibrosis	Fibrotic	1
Nervous	Orbital fibrosis	Fibrotic	1
Nervous	Anterior chamber fibrosis	Fibrotic	1
Nervous	Age related macular degeneration	Unclassified
Nervous	Brain abscess	Unclassified
Nervous	Glaucoma	Unclassified
Nervous	Retinopathy of prematurity	Unclassified
Nervous	Traumatic brain injury	Unclassified
Nervous	Stroke	Unclassified
Nervous	Alzheimer's disease	Unclassified
Nervous	Amyotrophic Lateral Sclerosis	Unclassified
Nervous	Congenital stenosis and stricture of lacrimal duct	Unclassified
Nervous	Corneal fibrosis	Unclassified	Agreement- Fibrotic
Nervous	Diabetic retinopathy	Unclassified
Nervous	Diffuse subretinal fibrosis	Unclassified
Nervous	Epidural fibrosis	Unclassified	Agreement- Fibrotic
Nervous	Fibrosis of retina	Unclassified	Agreement- Fibrotic
Nervous	Multiple sclerosis	Unclassified
Nervous	Pituitary fibrosis	Unclassified	Agreement- Fibrotic
Nervous	Preretinal fibrosis	Unclassified
Nervous	Restrive strabismus due to orbital fibrosis	Unclassified
Nervous	Retinal fibrosis	Unclassified
Nervous	Subretinal fibrosis	Unclassified	Agreement- Fibrotic
Nervous	Subretinal fibrosis and uveitis syndrome	Unclassified	Agreement- Fibrotic
Nervous	Vitreous fibrosis	Unclassified	Agreement- Fibrotic

## Sheet: Reproductive
Region	Disease	Classification	RoundClassified
Reproductive	Congestion-fibrosis syndrome (pelvic congestion syndrome)	Unclassified
Reproductive	Endometrial fibrosis	Unclassified	Agreement- Fibrotic
Reproductive	Endometriosis	Unclassified	Agreement- Fibrotic
Reproductive	Fibrosis of cervix	Unclassified	Agreement- Fibrotic
Reproductive	Fibrosis of corpus cavernosum	Unclassified	Agreement- Fibrotic
Reproductive	Fibrosis of penis	Unclassified	Agreement- Fibrotic
Reproductive	Fibrosis of perineum	Unclassified	Agreement- Fibrotic
Reproductive	Fibrosis of scrotum	Unclassified	Agreement- Fibrotic
Reproductive	Fibrosis of seminal vesicle	Unclassified
Reproductive	Fibrosis of spermatic cord	Unclassified
Reproductive	Fibrosis of testis	Unclassified
Reproductive	Fibrosis of tunica vaginalis	Unclassified
Reproductive	Fibrosis of uterus	Unclassified
Reproductive	Fibrosis of vas deferens	Unclassified
Reproductive	Leiomyoma of uterus	Unclassified
Reproductive	Parametrial fibrosis	Unclassified
Reproductive	Pelvic fibrosis	Unclassified
Reproductive	Peyronie's disease	Unclassified
Reproductive	Polycystic ovary syndrome	Unclassified
Reproductive	Tubal fibrosis	Unclassified	Agreement- Fibrotic

## Sheet: Respiratory
Region	Disease	Classification	RoundClassified
Respiratory	Oral submucousal fibrosis	Fibrotic	1
Respiratory	Asbestosis	Fibrotic	1
Respiratory	Atrophic fibrosis of lung	Fibrotic	1
Respiratory	Bauxite fibrosis	Fibrotic	1
Respiratory	Chronic hypersensitivity pneumonitis	Fibrotic	1
Respiratory	Cirrhosis of lung	Fibrotic	1
Respiratory	Coal workers' pneumoconiosis	Fibrotic	1
Respiratory	Combined pulmonary fibrosis and emphysema syndrome	Fibrotic	1
Respiratory	Cryptogenic fibrosing pleuritis	Fibrotic	1
Respiratory	Familial pulmonary fibrosis	Fibrotic	1
Respiratory	Graphite pneumoconiosis	Fibrotic	1
Respiratory	Idiopathic pulmonary fibrosis	Fibrotic	1
Respiratory	Interstitial pulmonary fibrosis of prematurity	Fibrotic	1
Respiratory	Massive fibrosis	Fibrotic	1
Respiratory	Non-specific interstitial pneumonitis	Fibrotic	1
Respiratory	Obliterative fibrosis	Fibrotic	1
Respiratory	Perialveolar fibrosis of lung	Fibrotic	1
Respiratory	Peribronchial fibrosis of lung	Fibrotic	1
Respiratory	Pleural fibrosis	Fibrotic	1
Respiratory	Pleural fibrosis post infection	Fibrotic	1
Respiratory	Pleuroparenchymal fibroelastosis	Fibrotic	1
Respiratory	Pleuropulmonary fibrosis	Fibrotic	1
Respiratory	Pulmonary fibrosis	Fibrotic	1
Respiratory	Pulmonary fibrosis induced by drug	Fibrotic	1
Respiratory	Pulmonary fibrosis induced by radiation	Fibrotic	1
Respiratory	Rheumatoid arthritis usual interstitial pneumonia	Fibrotic	1
Respiratory	Scleroderma associated interstitial lung disease	Fibrotic	1
Respiratory	Siderosis	Fibrotic	1
Respiratory	Silicosis	Fibrotic	1
Respiratory	Tuberculosis fibrosis	Fibrotic	1
Respiratory	Unclassifiable interstitial lung disease	Fibrotic	1
Respiratory	Idiopathic subglottic stenosis	Fibrotic	2
Respiratory	Acute hypersensitivity pneumonitis	Fibrotic	2
Respiratory	Acute interstitial pneumonia	Fibrotic	2
Respiratory	Alveolitis	Fibrotic	2
Respiratory	Chronic diffuse ILD	Fibrotic	2
Respiratory	Cryptogenic organising pneumonia	Fibrotic	2
Respiratory	Desquamative interstitial pneumonia	Fibrotic	2
Respiratory	Eosinophilic pneumonias	Fibrotic	2
Respiratory	GLILD	Fibrotic	2
Respiratory	LAM	Fibrotic	2
Respiratory	Lymphocytic interstitial pneumonia	Fibrotic	2
Respiratory	MCTD ILD	Fibrotic	2
Respiratory	Panlobular emphysema	Fibrotic	2
Respiratory	Post-covid ILD	Fibrotic	2
Respiratory	Pulmonary emphysema	Fibrotic	2
Respiratory	Pulmonary Langerhans cell histiocytosis	Fibrotic	2
Respiratory	Respiratory bronchiolitis interstitial lung disease	Fibrotic	2
Respiratory	Stannosis	Fibrotic	3
Respiratory	Glottic web	Not fibrotic or associated	3
Respiratory	MacLeod's syndrome	Not fibrotic or associated	3
Respiratory	Bronchiolitis obliterans	Unclassified
Respiratory	Centrilobular emphysema	Unclassified

## Sheet: STB
Region	Disease	Classification	RoundClassified
STB	CREST syndrome	Fibrotic	1
STB	Dupytren's disease (Palmar fascial fibromatosis)	Fibrotic	1
STB	Fibrosis of skin	Fibrotic	1
STB	Fibrosis of subcutaneous tissue	Fibrotic	1
STB	Focal fibrosis	Fibrotic	1
STB	Injection site fibrosis	Fibrotic	1
STB	Localised scleroderma	Fibrotic	1
STB	Nodular fibrosis	Fibrotic	1
STB	Myelofibrosis	Fibrotic	1
STB	Rheumatoid arthritis	Fibrotic	1
STB	Adhesive capsulitis of shoulder	Fibrotic	1
STB	Athrofibrosis	Fibrotic	1
STB	Psoriasis	Not fibrotic or associated	1
STB	Dermatopolymyositis	Fibrotic	2
STB	Diffuse (eosinophilic) fasciitis	Fibrotic	2
STB	Scleredema adultorum	Fibrotic	2
STB	Scleromyxedema (Arndt-Gottran disease, Sclerodermoid lichen myxedematosus)	Fibrotic	2
STB	Systemic lupus erythematosus	Fibrotic	2
STB	Congenital neutropenia, bone marrow fibrosis, nephromegaly syndrome	Fibrotic	2
STB	Anthropathy in neoplastic disease	Fibrotic	2
STB	Haemophilic arthropathy	Fibrotic	2
STB	Chronic lichenified atopic eczema	Unclassified
STB	Epidermolysis bullosa dystrophica	Unclassified
STB	Fibrosing poikiloderma	Unclassified	Agreement - Fibrotic
STB	Glial scar	Unclassified	Agreement - Fibrotic
STB	Lichen sclerosus	Unclassified	Agreement - Fibrotic
STB	Lipodermatosclerosis	Unclassified	Agreement - Fibrotic
STB	Stiff skin syndrome	Unclassified	Agreement - Fibrotic
STB	Subepidermal nodular fibrosis	Unclassified	Agreement - Fibrotic
STB	Reticulin fibrosis	Unclassified	Agreement - Fibrotic
STB	Duchenne muscular dystrophy	Unclassified	Agreement - Fibrotic
STB	Polymyalgia rheumatica	Unclassified	Agreement - Not fibrotic or associated
STB	Spinal cord injury	Unclassified	Agreement - Fibrotic
STB	Capsular fibrosis of temporomandibular joint	Unclassified	Agreement - Fibrotic
STB	Hypermobility syndrome	Unclassified

## Sheet: Systemic
Region	Disease	Classification	RoundClassified
Systemic	Idiopathic retroperitoneal fibrosis	Fibrotic	1
Systemic	Peritoneal fibrosis	Fibrotic	1
Systemic	Peritoneal sclerosis	Fibrotic	1
Systemic	Retroperitoneal fibrosis	Fibrotic	1
Systemic	Malignant retroperitoneal fibrosis	Fibrotic	1
Systemic	Progressive neuronal degeneration with liver cirrhosis	Fibrotic	1
Systemic	Fibrotic adhesive otitis media	Fibrotic	1
Systemic	Graft versus host disease	Fibrotic	1
Systemic	Classical histoplasmosis mediastinal fibrosis	Fibrotic	1
Systemic	Fibrosis of mediastinum	Fibrotic	1
Systemic	Sarcoidosis	Fibrotic	1
Systemic	Carcinoma with productive fibrosis	Fibrotic	1
Systemic	COACH syndrome	Fibrotic	1
Systemic	Gadolinium-associated systemic fibrosis	Fibrotic	1
Systemic	Hermansky pudlak syndrome	Fibrotic	1
Systemic	Hyalinized fibrosis	Fibrotic	1
Systemic	Hypermanganesemia with dystonia, polycythemia and cirrhosis	Fibrotic	1
Systemic	Hypoxia-associated cirrhosis	Fibrotic	1
Systemic	Idiopathic hilar fibrosis	Fibrotic	1
Systemic	Internal prosthetic device causing fibrosis	Fibrotic	1
Systemic	Mediastinal radiation fibrosis	Fibrotic	1
Systemic	Multifocal fibrosclerosis	Fibrotic	1
Systemic	Multifocal fibrosis	Fibrotic	1
Systemic	Nephrogenic systemic fibrosis	Fibrotic	1
Systemic	POIKTMP syndrome (Poikiloderma, tendon contractures, myopathy, pulmonary fibrosis)	Fibrotic	1
Systemic	Radiation injury with fibrosis (Irradiation fibrosis)	Fibrotic	1
Systemic	Sicca syndrome (Sjogren)	Fibrotic	1
Systemic	Systemic amyloidosis fibrosis	Fibrotic	1
Systemic	Systemic sclerosis	Fibrotic	1
Systemic	Implant fibrosis (resulting due to device insertion)	Fibrotic	1
Systemic	Congenital fibrosis syndrome	Fibrotic	1
Systemic	Diabetes mellitus	Fibrotic	2
Systemic	Dyskeratosis Congenita	Fibrotic	2
Systemic	Cystic fibrosis	Fibrotic	2
Systemic	IgG4 related disease	Fibrotic	2
Systemic	Doege-potter syndrome	Associated	3
Systemic	Progeroid disorders	Fibrotic	3

## Sheet: Urinary
Region	Disease	Classification	RoundClassified
Urinary	Aristolochic acid nephropathy	Fibrotic	1
Urinary	Bladder fibrosis	Fibrotic	1
Urinary	Chronic kidney disease, stage 5	Fibrotic	1
Urinary	Diabetic and hypertensive nephropathy	Fibrotic	1
Urinary	Fibrosis of external urethral sphincter	Fibrotic	1
Urinary	Fibrosis of urinary bladder	Fibrotic	1
Urinary	Glomerular fibrosis	Fibrotic	1
Urinary	Hydronephrosis	Fibrotic	1
Urinary	Inflammatory/ autoimmune-induced kidney fibrosis	Fibrotic	1
Urinary	Panmural fibrosis of bladder	Fibrotic	1
Urinary	Renal fibrosis	Fibrotic	1
Urinary	Renal interstitial fibrosis	Fibrotic	1
Urinary	Renal tract fibrosis	Fibrotic	1
Urinary	Urinary tract obstruction-induced kidney fibrosis	Fibrotic	1
Urinary	Chronic kidney disease stage 4	Fibrotic	1
Urinary	Chronic kidney disease, stage 3	Fibrotic	1
Urinary	Glomerulonephritis	Fibrotic	2
Urinary	Polycystic kidney disease	Fibrotic	2
Urinary	Urethral stricture	Fibrotic	2
Urinary	Atherosclerosis of renal artery	Unclassified
